# Supplementary material for: Self-esteem in the deaf who have become cochlear implant users as adults
Source: PLoS One. 2018 Sep 11;13(9):e0203680. doi: 10.1371/journal.pone.0203680 (PMC6133281; doi:10.1371/journal.pone.0203680)
Supplement: S1 File — (XLSX) [file pone.0203680.s001.xlsx]

## Sheet: Data
number	Degree of hearing loss	Onset of hearing loss	Gender	Age	CI experience (years)	CI age (years)	Deafness experience (years)	Configuration type	Marital/partnership status	Educational status	Employment status	CI satisfaction %	CI satisfaction log	ses1	ses2	ses3	ses4	ses5	ses6	ses7	ses8	ses9	ses10
1	1	1	1	31	6	25	31	1	1	0	1	79.5	4.85	4	4	3	4	4	4	4	2	4	4
2	1	1	1	56	6	50	26	1	1	1	0	100	5.08	3	3	2	3	2	3	2	3	3	3
3	1	1	1	32	6	26	18	0	0	1	0	86.96	4.94	3	3	2	3	3	3	2	3	3	2
4	1	2	1	46	6	40	25	0	0	0	1	100	5.08	4	3	3	3	3	4	3	3	3	3
5	1	2	1	54	6	48	8	1	0	0	1	100	5.08	3	3	2	3	3	3	3	2	3	3
6	1	2	2	28	6	22	27	0	0	0	1	100	5.08	3	3	3	1	3	4	4	2	3	3
7	1	2	2	49	6	43	7	1	1	0	1	83.85	4.91	3	3	2	3	2	3	3	2	2	2
8	1	2	1	29	6	23	29	0	0	0	1	92.55	5	3	4	3	3	3	3
9	1	2	2	33	6	27	32	0	1	0	1	100	5.08	3	3	3	3	3	4	3	2	3	3
10	1	1	2	34	6	28	16	1	0	0	0	70.19	4.73	3	3	3	3	2	3	2	2	2	3
11	1	1	1	48	6	42	30	1	1	0	0	72.67	4.76	2	3	2	2	2	2	2	2	2	2
12	1	1	1	29	6	23	29	1	1	0	0	100	5.08	3	3	2	2	3	3	3	2	3	3
13	1	2	1	39	6	33	33	0	0	0	0	83.85	4.91	3	3	3	3	3	3	3	2	2	3
14	1	1	1	23	5	18	23	0	0	1	1	86.34	4.93	3	3	4	3	4	3	3	3	2	3
15	1	2	1	56	6	50	56	1	0	1	1	100	5.08	2	3	3	3	2	2	2	2	2	2
16	1	1	2	39	6	33	1	1	0	1	1	100	5.08	3	3	3	4	3	3	4	2	3	3
17	1	1	2	32	6	26	31	0	0	0	1	100	5.08	2	3	3	3	3	4	3	3	2	1
18	1	1	1	35	6	29	35	0	1	0	1	75.78	4.8	3	3	3	3	3	4	3	2	3	4
19	1	2	1	52	6	46	38	1	0	0	0	76.4	4.81	3	4	3	4	3	3	3	3	3	3
20	1	1	2	27	6	21	25	1	1	1	1	74.53	4.79	4	4	3	3	3	3	3	4	4	2
21	1	1	2	29	6	23	29	1	0	0	1	60.87	4.58	3	4	3	3	2	3	3	3	3	3
22	1	2	1	27	6	21	27	1	0	0	1	86.34	4.93	3	3	3	3	3	4	3	2	2	2
23	1	1	2	29	6	23	27	1	0	0	0	90.68	4.98	3	3	3	3	3	3	3	3	3	1
24	1	2	2	44	6	38	39	0	1	0	0	100	5.08	3	4	3	4	3	3	4	2	3	3
25	1	1	2	26	6	20	1	0	0	0	1	97.52	5.06	3	3	4	4	4	4	3	2	4	4
26	1	1	2	43	6	37	32	0	1	0	1	78.26	4.84	3	3	3	3	3	3	3	3	3	3
27	1	2	2	25	6	19		1	0	0	1	63.98	4.63	2	2	2	2	2	2	3	3	2	2
28	1	1	1	37	6	31	37	1	0	1	1	75.16	4.8	4	4	4	4	4	4	4	1	4	4
29	1	1	2	35	6	29	35	1	1	0	1	100	5.08	4	4	4	3	4	4	4	2	4	4
30	1	2	1	55	2	53	50	0	1	0	0	73.91	4.78	4	3	2	3	3	2	2	2	2	2
31	1	1	2	59	2	57	40	0	1	0	1	32.92	3.97	3	2	2	3	3	3	3	2	3	3
32	1	1	2	35	2	33	31	1	1	0	1	72.05	4.75	3	3	3	4	2	3	4	2	3	4
33	1	1	1	26	2	24	25	1	0	1	1	65.84	4.66	3	3	3	3	3	3	3	2	2	2
34	1	2	1	43	2	41	15	1	1	0	1	79.5	4.85	3	3	3	3	3	3	3	3	2	3
35	1	1	1	41	2	39	30	1	0	0	1	86.34	4.93	2	3	3	2	2	3	2	1	2	1
36	1	1	2	29	2	27	26	1	0	1	0	61.49	4.6	3	3	1	3	2	2	2	2	1	1
37	1	2	1	46	2	44	20	0	1	1	1	49.69	4.38	3	3	2	3	3	3	3	2	2	2
38	1	2	2	41	2	39	41	1	1	0	1	84.47	4.91	3	3	2	4	2	2	3	2	2	2
39	1	2	1	53	2	51	50	1	0	0	1	15.53	3.22	3	3	3	3	2	2	2	2		1
40	1	2	2	57	2	55	25	1	1	1	1	63.98	4.63	3	3	3	3	3	3	3	3	3	3
41	1	2	2	32	2	30	17	0	1	1	1	96.27	5.04	4	4	4	4	4	4	4	4	4	4
42	1	1	1	51	2	49	45	1	0	0	0	70.19	4.73	2	3	3	4	2	2	3	1	2	2
43	1	1	2	29	2	27	2	1	0	0	0	84.47	4.91	3	3	2	3	3	3	3	2	2	2
44	1	1	2	28	2	26	21	1	0	0	1	77.64	4.83	3	3	2	3	2	2	2	2	2	2
45	1	2	2	60	2	58	12	1	0	0	1	100	5.08	2	2	2	3	2	2	2	2	2	2
46	1	2	1	39	2	37	35	1	0	0	0	71.43	4.74	2	2	1	2	2	3	2	2	1	1
47	1	1	1	53	2	51	52	0	1	0	0	100	5.08	4	3	3	3	3	4	3	3	4	4
48	1	2	2	45	2	43	43	0	0	0	0	39.75	4.16	2	3	2	3	1	2	2	2	1	2
49	1	2	2	23	2	21	2	0	0	0	0	75.78	4.8	3	3	3	4	3	3	3	2	3	3
50	1	1	1	26	2	24	24	1	1	1	0	91.3	4.99	3	3	3	3	3	3	3	3	3	3
51	1	2	2	53	2	51	35	0	1	0	0	50.93	4.41	3	3	2	3	2	4	4	3	3	3
52	1	2	2	29	2	27	2	1	1	0	1	18.01	3.37	1	4	4	3	3	2	3	2	3	2
53	1	2	1	51	2	49	30	0	0	0	0	100	5.08	3	3	2	2	3	3	3	2	2	2
54	1	1	1	50	2	48	50	1	0	0	1	23.6	3.64	3	3	2	3	2	3	3	2	2	2
55	1	2	2	49	2	47	20	0	1	0	0	100	5.08	4	4	3	4	3	2	2	2	2	2
56	1	2	2	25	2	23	2	0	0	1	1	83.85	4.91	4	3	3	3	4	3	3	1	3	4
57	1	1	2	29	2	27	1	1	1	1	1	48.45	4.36	4	3	4	3	3	3	3	2	3	3
58	1	2	1	38	2	36	18	1	0	0	0	77.02	4.82	2	3	1	2	1	1	2	3	2	2
59	1	2	1	52	2	50	42	1	1	0	1	47.2	4.33	4	3	3	4	3	4	4	3	3	3
60	1	1	1	31	2	29	31	1	0	0	1	33.54	3.99	3	3	2	3	2	3	3	2	3	2
61	2	1	1	55	5	50	51	1	0	0	0	67.08	4.68	2	3	2	3	2	2	2	2	2	2
62	2	1	2	28	5	23	28	1	0	0	1	67.7	4.69	2	3	3	3	2	2	3	3	2	2
63	2	2	1	41	5	36		0	1	0	0	83.85	4.91	3	3	4	4	4	3	3	2	3	4
64	2	1	1	23	4	19	21	0	1	0	1	78.26	4.84	3	3	3	3	3	3	3	3	3	3
65	2	1	2	51	10	41	50	1	1	0	1	62.11	4.61	2	3	3	3	3	3	3	2	3	3
66	2	2	2	57	4	53	24	0	1	0	1	98.76	5.07	4	4	3	4	4	4	4	2	4	4
67	2	2	1	57	4	53	15	0	0	0	1			3	3	3	3	3	4	2	2	2	3
68	2	2	1	43	4	39	38	0	1	0	1	50.31	4.39	3	3	3	2	3	2	3	2	2	2
69	2	1	2	23	4	19	23	0	0	1		85.09	4.92	4	3	3	4	3	3	3	3	3	3
70	2	2	1	54	4	50	49	1	1	0	1	81.37	4.88	1	3	1	2	2	3	2	1	2	1
71	2	1	1	32	4	28	32	1	1	1	1	74.53	4.79	4	3	3	3	3	4	3	2	2	2
72	2	2	2	39	4	35	26	0	0		0	98.76	5.07	3	3	2	3	3	3	3	3	3	3
73	2	2	2	55	8	47	14	0	0	1	1	67.08	4.68	3	3	3	3	3	3	3	2	2	3
74	2	1	2	48			47	0	1		1	90.68	4.98	4	4	4	4	3	4	4	2	4	4
75	2	2	1	54	9	45	48	0	1	1	0	100	5.08	3	3	3	4	4	4	3	2	3	3
76	2	1	1	35	9	26	33	1	0	0	0	46.58	4.32	3	3	2	4	3	4	4	2	3	3
77	2	2	2	41			39	0	0		1	79.5	4.85	2	3	2	2	3	2	2	2	2	2
78	2	1	1	41	7	34	41	0	1	0	1	94.41	5.02	3	3	2	3	2	3	3	2	2	2
79	2	1	1	45	7	38	45	0	1	0		100	5.08	2	3	2	3	2	3	3	2	2	2
80	2	2	1	56	7	49	23	1	1	1	1	100	5.08	4	4	3	4	4	4	3	2	4	4
81	2	2	2	45	7	38	30	0	0	0	1	100	5.08	3	3	3	3	3	3	3	2	3	3
82	2	2	1	43	7	36	16	0	1	0	1	100	5.08	4	3	3	4	4	3	3	1	1	2
83	2	2	1	31	9	22	26	0	0	0	1	95.65	5.04	4	2	1	3	2	3	4	2	2	2
84	2	1	1	25	3	22	24	1	0	0		97.52	5.06	3	3	3	3	3	4	4	3	3	3
85	2	2	2	44	6	38	14	0	1	1	1	45.34	4.29	4	4	4	4	4	2	3	1	4	3
86	2	1	2	26	6	20	26	1	0	1		88.2	4.96	3	4	3	3	1	4	4	1	3	4
87	2	2	1	39	5	34	18	0	1	0		79.5	4.85	3	3	3	3	3	3	3	3	3	3
88	2	1	1	23	4	19	23	1	0	0	1	90.06	4.98	3	3	2	4	3	3	3	2	2	2
89	2	1	2	49	3	46	49	0	0	0	0	52.17	4.43	2	3	2	2	2	2	2	2	2	2
90	2	2	2	37			34	1		0	0	46.58	4.32	3	3	2	3	3	3	3	2	2	3
91	2	1	1	31	4	27	29	1	0	0	1	65.84	4.66	3	3	2	3	2	2	2	2	3	3
92	2	1	1	40	3	37	40	1	1	0	1	100	5.08	4	4	3	3	4	3	3	2	2	3
93	2	1	1	25	3	22	25	1	1	1	1	100	5.08	3	3	3	3	2	3	4	2	3	3
94	2	1	1	56	3	53	56	1	1	0	0	63.98	4.63	2	2	2	2	2	3	3	2	2	2
95	2	2	2	37	3	34	10	1	1	1	1	90.06	4.98	4	4	4	4	4	4	4	3	3	3
96	2	2	2	42	3	39	34	0	1	0	1	97.52	5.06	3	4	4	3	4	4	4	1	4	4
97	2	1	2	56	3	53	56	1	1	0	0	91.93	5	3	3	2	3	2	3	3	2	3	3
98	2	1	2	30	6	24	30	1	0	0	1	58.39	4.54	3	3	3	3	3	3	3	2	3	3
99	2	2	1	56	2	54	35	1	1	0	0			3	3	3	3	3	3	3	2	1	1
100	2	1	2	27			27	0	0	1	0	79.5	4.85	3	3	3	3	3	4	4	2	3	4
101	2	1	1	27	6	21	26		1	1	1	33.54	3.99	2	3	3	3	2	2	3	2	2	2
102	2	1	1	28	2	26	28	1	0	0		64.6	4.64	4	4	4	4	4	3	3	1	4	3
103	2	1	2	22	2	20	22	1	0	0	1	83.85	4.91	3	3	2	3	2	3	3	2	3	3
104	2	2	1	51	2	49	14	0	1	0		67.08	4.68	2	3	2	3	2	3	2	2	2	2
105	2	2	2	26	2	24	3	0	0	1	1	86.96	4.94	3	3	3	3	3	3	3	2	2	2
106	2	2	2	54	9	45	49	0	1	0	0	85.71	4.93	3	3	3	4	3	3	3	3	3	3
107	2	1	2	60	2	58		1	1	0	0			3	3	3	3	3	3	3	3	3	3
108	2	2	1	59	9	50	50	0	1	0	0			2	3	3	2	3	2	2	2	2	3
109	2	2	2	37	6	31	30	1	0	0	0	68.32	4.7	4	3	3	3	3	3	3	2	3	3
110	2	1	1	51	2	49	50	0	1	0	0	83.23	4.9	3	3	3	3	3	3	3	2	3	3
111	2	2	2	23	2	21	19	1	0	1		85.09	4.92	3	3	3	2	3	3	3	2	2	2
112	2	2	1	32	2	30	26	0	0	0	0	75.16	4.8	4	4	2	4	3	3	3	2	2	3
113	2	2	2	31	9	22	22	1	0	1	1	97.52	5.06	3	4	3	3	3	4	3	3	3	3
114	2	1	2	51	3	48	51	1	0	0	0	83.23	4.9	2	2	2	3	1	2	2	1	1	1
115	2	1	2	54	2	52	53	1	1	1	1	86.96	4.94	4	3	4	3	4	4	4	3	4	4
116	2	2	1	52	9	43	32	1	1	0	0	72.05	4.75	2	2	2	2	2	2	2	2	2	2
117	2	2	1	57	1	56	16	1	1	0	1	91.3	4.99	4	3	3	3	3	4	4	3	2	2
118	2	1	2	24	1	23	24	1	0	0	1	91.93	5	4	4	4	4	4	4	4	3	4	4
119	2	2	2	39	1	38	9	0	0		1	98.76	5.07	3	4	3	4	4	3	4	2	3	4
120	2	1	2	46	1	45	46	0	0	0	1	63.35	4.62	3	3	2	3	2	3	3	2	3	3

## Sheet: Legend
	Degree of hearing loss:	1- deafness
		2- partial deafness
	Onset of hearing loss:	1-pre
		2-post
	Gender:	1- woman
		2 -man
	Configuration type:	0-CI
		1-CI+HA
	Marital/partnership status:	0-not in relationship
		1-in relationship
	Educational status:	0-primary or secondary
		1-diploma or university
	Employment status	0-unemployed
		1-employed
	ses1-ses10 - items of SES (recoded)
